# Supplementary material for: Identification of differentially expressed ER stress-related genes and their association with pulmonary arterial hypertension
Source: Respir Res. 2024 May 24;25:220. doi: 10.1186/s12931-024-02849-4 (PMC11127292; doi:10.1186/s12931-024-02849-4)
Supplement: Supplementary file 1 — Supplementary Material 1: Supplementary Table S1. Primers sequence of hub ER-DEGs [file 12931_2024_2849_MOESM1_ESM.xlsx]

## Sheet: Sheet1
Table S1. Primers sequence of hub ER-DEGs.
Primer name	Sequence(5' →️3')
DERL1-F	GCATCGTGATTACTGGCTTAGC
DERL1-R	GCCTTAAATCGTGTTCCAAACCA
SIRT1-F	TAGCCTTGTCAGATAAGGAAGGA
SIRT1-R	ACAGCTTCACAGTCAACTTTGT
SYVN1-F	CTTCACCGTTTTTCGGGATGA
SYVN1-R	CCAGGAGGAACATAAGAGAGACA
NPLOC4-F	CTGCAAGATTAAGTCAGGGTGC
NPLOC4-R	GCGACGGTGTGATTCTCAAAC
ERN2-F	TCGAAGGACCAATGTACGTCA
ERN2-R	GGATGGTGAATGGCAGTTTCAT
EIF2S1-F	GAAGGCGTATCCGTTCTATCAAC
EIF2S1-R	AGCAACATGACGAAGAATGCTAT
SEC61B-F	CGGCAGAGGAAAAATGCCAG
SEC61B-R	AACAGGGCCAACTTTGAGCC
HM13-F	GATCCGCATAACGGCAGTG
HM13-R	GAGCCCCAAGAGTGTGCAG
